# Supplementary material for: Osteopontin and thrombospondin-1 play opposite roles in promoting tumor aggressiveness of primary resected non-small cell lung cancer
Source: BMC Cancer. 2016 Jul 15;16:483. doi: 10.1186/s12885-016-2541-5 (PMC4947364; doi:10.1186/s12885-016-2541-5)
Supplement: Additional file 2: — Dataset supporting the conclusions of this article. (XLSX 58 kb) [file 12885_2016_2541_MOESM2_ESM.xlsx]

## Sheet: Feuil1
Patient No.	Age	Serum number	Diagnosis	Stade	Tumor size	Margin	Lympho-vasc inv	Pleural inv	Adjuvant	EGFR	HER2	BRAF	K RAS	PI3K	FISH ALK	FISH cMET	FISH FGFR1	FISH HER2	Last follow-up	Progression	Date of progression	Death	OPN	TSP
1	<65	2	2012-01-10	3a	35	0	0	0	1	0	1	0	0	NA	0	0	0	0	2014-03-22	1	2012-08-30	1	22.103	11112.3
2	<65	4	2012-01-11	1b	15	0	0	0	0	0	0	0	0	0	0	0	0	0	2014-03-14	0	NA	0	42.2303	26905.9
3	<65	5	2012-01-10	1b	50	0	0	0	0	0	0	0	1	0	0	0	0	0	2014-04-22	1	2013-12-05	0	36.1908	23769.8
4	<65	6	2012-01-12	1a	11	0	0	0	0	0	0	0	0	0	0	0	0	0	2014-03-19	0	NA	0	33.6261	23920.1
5	<65	7	2012-01-12	2b	60	0	0	0	1	0	0	0	0	0	0	0	0	0	2014-04-10	0	NA	0	26.2455	12467.4
6	<65	11	2012-01-13	2b	70	0	0	0	0	NA	NA	NA	NA	NA	0	0	0	0	2014-03-18	0	NA	0	34.6103	21302.3
7	<65	12	2012-01-17	1b	14	0	0	1	0	0	0	0	0	0	0	0	0	0	2013-12-15	0	NA	1	20.0416	5627.34
8	≥65	13	2012-01-24	3b	60	0	0	1	1	0	0	0	0	0	0	0	0	0	2013-12-15	1	2013-02-15	1	46.2923	14815.9
9	<65	14	2012-01-12	2a	50	0	0	0	1	0	0	0	0	1	0	0	0	0	2014-04-22	0	NA	0	27.9716	15057.4
10	≥65	16	2012-01-19	1b	40	0	0	0	0	NA	NA	NA	NA	NA	0	0	0	0	2014-03-18	0	NA	0	27.8057	16912.1
11	<65	17	2012-01-24	2b	14	0	NA	NA	1	NA	NA	NA	NA	NA	0	0	0	0	2014-01-08	1	2014-01-02	0	10.5902	14455.9
12	<65	18	2012-01-26	3a	75	0	1	1	1	0	0	0	1	0	0	0	0	0	2013-06-11	1	2012-10-09	0	47.9021	15057.4
13	<65	20	2012-01-24	1a	30	0	0	0	0	0	0	0	1	0	0	0	0	0	2014-03-03	0	NA	0	10.8435	21302.3
14	<65	21	2012-01-24	2a	35	1	1	0	1	0	0	0	0	0	0	0	0	0	2012-11-21	1	2012-11-05	1	74.8008	22011.5
15	<65	22	2012-01-18	2b	50	0	0	0	0	0	0	0	1	0	0	0	0	0	2012-08-03	1	2012-06-27	1	68.1039	19382.1
16	≥65	23	2012-01-27	3a	110	0	0	0	1	0	0	0	0	1	0	0	0	0	2012-07-18	1	NA	1	38.3042	5928.71
17	<65	24	2012-02-01	3a	30	0	0	0	1	0	0	0	1	0	0	0	0	0	2014-03-06	0	NA	0	34.6103	20330.6
18	<65	25	2012-02-01	1a	20	0	0	0	0	NA	NA	NA	NA	NA	0	0	0	0	2013-04-25	0	NA	1	77.6132	17934.5
19	<65	30	2012-01-15	1a	20	0	0	0	0	0	0	0	1	0	0	0	0	0	2012-07-15	0	NA	1	22.6194	20468
20	<65	31	2012-02-01	3a	65	0	0	1	0	0	0	0	0	0	0	0	0	0	2014-04-22	0	NA	0	80.4388	15544.5
21	≥65	33	2012-02-02	1a	15	0	0	0	0	0	0	0	0	0	0	0	0	0	2014-05-06	0	NA	0	35.1367	7982.27
22	<65	36	2012-02-07	3a	0	0	0	0	0	0	0	0	0	0	0	0	0	0	2014-04-22	0	NA	0	37.2466	19382.1
23	<65	37	2012-02-07	1a	8	0	0	0	0	1	0	0	0	0	0	0	0	0	2014-04-22	0	NA	0	21.5871	12467.4
24	<65	38	2012-02-03	1a	15	0	1	0	1	0	0	0	1	0	0	0	0	0	2014-04-11	1	2014-02-14	0	16.9614	18586.2
25	<65	40	2012-02-15	1a	23	0	0	0	0	0	0	0	1	0	0	0	0	0	2014-04-22	0	NA	0	26.7652	20193.7
26	<65	42	2012-01-25	2a	10	0	1	1	0	0	0	0	0	0	0	0	0	0	2014-04-04	1	2013-01-14	0	13.3965	12927.8
27	<65	44	2012-01-30	1a	20	0	0	0	0	0	0	0	0	0	0	0	0	0	2014-04-22	0	NA	0	14.2162	12467.4
28	<65	45	2012-02-15	1a	12	0	0	0	0	0	0	0	1	0	0	0	0	0	2014-04-28	0	NA	0	24.9805	13862.2
29	<65	47	2012-02-14	2a	35	0	0	0	0	0	0	0	0	0	0	0	0	0	2014-04-22	0	NA	0	38.5206	12238.9
30	<65	48	2012-02-10	1b	18	0	1	1	0	0	0	0	0	0	0	0	0	0	2013-01-22	1	2012-09-10	1	17.5065	13980.4
31	<65	49	2012-02-16	3a	28	0	1	0	0	0	0	0	1	0	0	0	0	0	2013-10-10	1	2012-09-18	1	14.2162	21443.1
32	<65	56	2012-02-19	2a	0	0	0	0	0	0	0	0	0	0	0	0	0	0	2014-03-19	1	2012-02-23	0	7.69191	10120
33	<65	57	2012-02-20	3a	15	0	0	0	0	0	0	0	0	0	0	0	0	0	2014-04-15	0	NA	0	22.0621	11335.5
34	<65	61	2012-02-16	2a	65	0	0	1	1	0	0	0	1	0	0	0	0	0	2014-04-26	0	NA	0	26.3676	22011.5
35	<65	63	2012-02-27	2b	70	0	0	1	1	0	0	0	0	0	0	0	0	0	2014-05-20	0	NA	0	20.3975	9902.1
36	<65	65	2012-02-07	1a	10	0	0	0	0	0	0	0	0	0	0	0	0	0	2014-04-28	0	NA	0	21.6464	8720.37
37	≥65	68	2012-02-29	1b	35	0	0	1	0	0	0	0	0	0	0	0	0	0	2012-04-25	0	NA	1	33.8286	7773.3
38	<65	72	2012-02-22	3b	50	0	0	1	0	NA	NA	NA	NA	NA	0	0	0	0	2014-02-15	0	NA	1	34.6787	20605.8
39	<65	75	2012-02-24	2a	55	0	1	0	1	NA	NA	NA	NA	NA	0	0	0	0	2014-04-28	0	NA	0	33.4041	11335.5
40	<65	76	2012-03-15	1a	5	0	0	0	0	NA	NA	NA	NA	NA	0	NA	NA	NA	2012-05-15	0	NA	1	32.5559	12582.1
41	<65	77	2012-03-09	1b	15	0	0	1	0	0	0	0	0	0	0	0	0	0	2013-12-19	0	NA	1	19.146	11112.3
42	<65	78	2012-03-13	1a	25	0	0	0	1	NA	NA	NA	NA	NA	0	0	0	0	2014-04-25	0	NA	0	23.311	15790
43	≥65	79	2012-02-09	1b	25	0	1	0	0	NA	NA	NA	NA	NA	0	0	0	0	2014-04-25	0	NA	0	19.9868	16160.9
44	≥65	81	2012-03-14	3a	85	0	0	1	0	0	0	0	0	0	0	NA	NA	NA	2014-04-25	0	NA	0	47.5825	15790
45	<65	86	2012-03-07	4	15	0	1	1	1	0	0	0	0	0	1	0	0	0	2013-01-15	1	2012-10-05	1	64.0021	22298.8
46	<65	87	2012-03-07	1b	35	0	0	1	0	0	0	0	1	0	0	0	0	0	2013-05-18	1	2013-05-18	1	9.16177	6740.67
47	<65	91	2012-03-07	1b	30	0	1	1	0	0	0	0	1	0	0	0	0	0	2014-04-28	0	NA	0	24.4516	20521.5
48	<65	92	2012-01-27	2a	35	0	0	0	1	1	0	0	0	0	0	NA	NA	NA	2012-04-28	0	NA	0	23.2607	14761.9
49	<65	93	2012-03-01	3a	25	0	0	0	0	NA	NA	NA	NA	NA	0	0	0	0	2014-01-03	1	NA	1	8.38863	15547
50	≥65	94	2012-03-15	1b	33	0	0	0	0	0	0	0	1	0	0	0	0	0	2014-04-28	0	NA	0	86.7384	13325.6
51	<65	101	2012-03-15	1b	10	0	0	1	0	0	0	0	0	0	0	0	0	0	2014-04-29	1	2014-01-06	0	27.2404	18568.2
52	<65	105	2012-04-06	3a	40	0	0	0	0	0	0	0	0	0	0	0	0	0	2014-03-28	0	NA	0	25.6451	9159.92
53	≥65	106	2012-04-06	2b	25	0	0	1	0	0	0	0	0	0	0	0	0	0	2014-02-04	1	2014-01-22	0	50.9094	14423.5
54	<65	109	2012-04-05	3a	35	0	0	1	1	0	0	0	1	0	0	0	0	0	2014-04-29	1	2012-12-12	0	16.5592	6373.63
55	<65	110	2012-03-08	1a	20	0	0	0	0	NA	NA	NA	NA	NA	0	NA	NA	NA	2014-04-29	0	NA	0	88.5306	5564.36
56	≥65	112	2012-03-28	4	35	0	1	1	0	0	0	0	0	0	0	0	0	0	2013-11-17	1	2013-11-01	1	8.77507	2946.24
57	<65	113	2012-04-13	3b	30	0	1	1	1	1	0	0	0	0	0	0	0	0	2013-07-27	1	2012-12-01	1	17.3435	13170.8
58	≥65	117	2012-04-02	1b	15	0	0	1	0	0	0	0	0	0	0	0	0	0	2014-04-29	0	NA	0	28.44	4898.66
59	<65	120	2012-04-25	4	45	0	0	0	0	NA	NA	NA	NA	NA	0	0	0	0	2014-02-19	1	2013-06-11	0	12.2648	11052
60	≥65	122	2012-04-24	1b	17	0	0	1	0	NA	NA	NA	NA	NA	NA	NA	NA	NA	2014-04-18	1	2012-12-13	0	39.3544	7609.93
61	<65	127	2012-04-24	1a	13	0	0	0	0	0	0	0	1	0	0	0	0	0	2014-04-29	0	NA	0	28.44	13170.8
62	<65	128	2012-05-15	3a	24	0	0	0	1	1	NA	0	0	NA	0	0	0	0	2014-04-29	0	NA	0	38.1309	16698.2
63	<65	129	2012-03-15	3a	35	0	0	0	1	NA	NA	NA	NA	NA	0	0	0	0	2014-04-29	1	2013-09-16	0	28.8404	16865
64	<65	132	2012-05-13	3a	15	0	0	1	1	0	0	0	0	0	0	0	0	0	2014-04-29	0	NA	0	20.4916	22190.1
65	<65	133	2012-04-17	1a	25	0	0	0	0	1	0	0	0	0	0	0	0	0	2014-04-01	0	NA	0	27.64	20340.2
66	≥65	136	2012-04-26	1a	18	0	0	0	0	0	0	0	1	0	0	0	0	0	2014-04-30	0	NA	0	16.1674	15223.3
67	<65	138	2012-05-15	1a	12	0	0	0	0	NA	NA	NA	NA	NA	0	0	0	0	2014-05-19	0	NA	0	22.0722	19979.8
68	<65	139	2012-05-30	1a	8	0	0	0	0	NA	NA	NA	NA	NA	0	0	0	0	2014-05-05	0	NA	0	18.1288	14107.3
69	<65	141	2012-05-24	1b	11	0	1	0	0	NA	NA	NA	NA	NA	0	0	0	0	2014-04-30	0	NA	0	60.592	20703.6
70	<65	142	2012-05-25	1b	14	0	0	NA	0	0	0	0	1	0	0	0	0	0	2013-09-26	1	2013-08-16	1	19.309	15873
71	≥65	143	2012-05-30	3a	45	0	0	0	0	0	0	0	0	0	0	0	0	0	2014-02-06	1	2012-12-15	1	28.8404	9446.61
72	<65	144	2012-05-30	1a	10	0	0	0	0	0	0	0	1	0	0	0	0	0	2014-04-30	0	NA	0	28.0398	13636.8
73	<65	146	2012-05-30	4	50	0	1	1	0	1	0	0	0	0	1	0	0	0	2014-03-28	1	2013-01-17	0	29.642	19800.8
74	<65	149	2012-05-31	4	NA	0	NA	NA	0	0	0	0	1	0	0	0	0	0	2014-04-30	0	NA	0	28.44	20521.5
75	<65	150	2012-06-04	2a	18	0	1	1	1	0	0	0	1	0	0	0	0	0	2014-04-30	0	NA	0	21.2813	24730.5
76	<65	151	2012-06-01	1b	20	0	0	1	0	NA	NA	NA	1	NA	0	0	0	0	2014-04-30	0	NA	0	34.4392	15062.2
77	<65	152	2012-06-01	1b	25	0	0	1	NA	NA	NA	NA	NA	NA	0	0	0	0	2013-09-15	NA	NA	0	42.2303	16366.4
78	<65	153	2012-06-22	1b	12	0	0	1	0	NA	NA	NA	NA	NA	0	0	0	0	2013-08-19	0	NA	0	53.5201	12251.8
79	<65	158	2012-06-07	1a	15	0	0	0	0	0	0	0	1	0	0	0	0	0	2014-05-05	0	NA	0	18.9153	25112.5
80	<65	164	2012-06-15	2b	90	0	1	1	1	0	0	0	0	0	0	0	0	0	2014-01-06	0	NA	0	28.0398	14423.5
81	<65	165	2012-06-18	1b	28	0	1	1	0	0	0	0	0	0	0	0	0	0	2014-04-25	1	2013-05-07	0	24.0544	19800.8
82	<65	166	2012-06-19	3a	30	0	0	0	0	0	0	0	0	0	0	0	0	0	2014-04-08	0	NA	0	46.9605	13480.9
83	≥65	167	2012-06-22	3a	40	0	0	1	1	0	0	0	0	0	0	0	0	0	2014-05-05	0	NA	0	17.736	11349.3
84	<65	168	2012-06-25	3a	60	0	0	0	0	NA	NA	NA	NA	NA	0	0	0	0	2013-07-08	1	2012-09-28	1	84.5072	8591.12
85	<65	170	2012-06-21	1a	10	0	0	0	0	NA	NA	NA	NA	NA	0	0	0	0	2013-04-16	0	NA	0	16.7457	3979.41
86	≥65	174	2012-06-27	1a	9	0	0	0	0	0	0	0	0	0	0	0	0	0	2014-05-05	0	NA	0	19.6847	13170.8
87	<65	175	2012-07-05	3a	80	1	1	1	0	0	0	0	1	0	0	0	0	0	2012-11-18	1	2012-10-15	1	71.5916	13636.8
88	≥65	176	2012-06-28	3a	34	0	1	0	1	0	0	0	0	0	0	0	0	0	2014-05-14	1	NA	0	14.5535	6782.68
89	≥65	177	2012-06-28	2a	60	0	0	0	0	0	0	0	0	0	0	0	0	0	2014-05-06	0	NA	0	8.75686	16654.8
90	<65	178	2012-06-20	2a	38	0	1	0	1	0	0	0	0	0	0	0	0	0	2014-05-19	0	NA	0	37.3404	15270.2
91	<65	180	2012-08-08	1b	15	0	0	1	0	0	0	0	0	0	0	0	0	0	2013-12-31	0	NA	0	14.1891	12623
92	<65	181	2012-07-06	2b	15	0	1	1	1	0	0	0	1	0	0	0	0	0	2012-11-15	0	NA	1	20.0534	9042.7
93	<65	183	2012-07-03	1b	9	0	1	1	0	NA	NA	NA	1	NA	1	0	0	0	2014-05-06	0	NA	0	21.5311	14519.3
94	≥65	184	2012-07-04	1b	37	0	0	1	1	0	0	0	1	0	0	0	0	0	2014-05-06	0	NA	0	44.6785	5326.58
95	≥65	185	2012-07-05	1a	NA	NA	1	0	NA	0	0	0	0	0	0	0	0	0	2012-08-03	NA	NA	1	49.7704	3381.13
96	<65	186	2012-07-04	1a	15	0	0	0	1	NA	NA	NA	NA	NA	0	0	0	0	2014-05-06	0	NA	0	48.9832	12480.3
97	≥65	187	2012-07-05	2b	65	0	0	1	0	0	0	0	1	0	NA	NA	NA	NA	2014-04-29	1	2014-02-21	1	27.8643	16034
98	<65	190	2012-07-09	1b	18	0	0	1	0	0	0	0	1	0	0	0	0	0	2014-02-24	0	NA	0	14.9182	12623
99	≥65	195	2012-07-12	3a	60	0	1	1	0	NA	NA	NA	NA	NA	0	0	0	0	2014-06-06	1	NA	0	57.3215	19067.1
100	<65	196	2012-07-12	1b	14	0	0	1	0	NA	0	NA	NA	NA	0	0	0	0	2014-05-06	0	NA	0	18.2129	19067.1
101	<65	207	2012-07-24	1a	25	0	1	0	1	1	0	0	0	0	0	0	0	0	2014-05-07	0	NA	0	16.3796	15270.2
102	<65	209	2012-07-24	3a	50	0	1	1	1	0	0	0	1	0	NA	NA	NA	NA	2014-02-13	1	2014-01-24	1	29.7438	13634.4
103	<65	215	2012-07-25	3a	25	0	0	0	1	1	0	0	0	0	0	0	0	0	2014-05-06	0	NA	0	10.1994	16968.6
104	≥65	218	2012-07-27	1a	14	0	0	0	0	NA	NA	NA	NA	NA	0	0	0	0	2014-05-07	0	NA	0	84.6549	9981.27
105	<65	221	2012-08-01	2a	60	0	0	0	NA	0	0	0	0	0	0	0	0	0	2014-05-23	NA	NA	0	53.3308	12338
106	<65	224	2012-08-03	2a	50	0	0	1	0	1	0	0	0	0	0	0	0	0	2014-04-03	1	2013-02-26	0	17.1121	17284.7
107	<65	226	2012-08-14	3a	30	0	0	NA	0	0	0	0	0	0	0	0	0	0	2013-06-25	1	2013-04-08	1	38.1072	12480.3
108	<65	242	2012-08-24	1b	19	0	0	1	1	0	0	0	1	0	0	0	0	0	2014-04-15	1	2013-06-18	0	6.9598	9309.08
109	<65	244	2012-10-04	2a	40	0	1	0	0	0	0	0	1	0	0	0	0	0	2014-05-13	1	2013-04-15	0	26.7403	9175.72
110	<65	246	2012-08-30	1a	10	0	0	0	0	NA	NA	NA	NA	NA	0	0	0	0	2014-05-19	0	NA	0	35.048	12196.1
111	<65	247	2012-08-29	1a	5	0	0	0	0	0	0	0	0	0	0	0	0	0	2014-05-08	0	NA	0	27.1147	10937.9
112	<65	250	2012-08-29	4	35	NA	1	1	1	0	0	0	1	0	0	0	0	0	2013-11-13	1	2013-08-15	1	38.4911	16323.5
113	<65	253	2012-09-21	2b	85	0	0	1	0	0	0	0	0	0	0	0	0	0	2014-05-08	1	2013-07-01	0	64.1923	11632.8
114	<65	254	2012-09-06	1a	18	0	0	0	0	0	0	0	1	0	0	0	0	0	2014-05-08	0	NA	0	22.6424	15421.9
115	<65	255	2012-09-07	1b	20	0	1	1	0	0	0	0	0	0	0	0	0	0	2014-06-08	0	NA	0	24.5006	12909.7
116	≥65	256	2012-09-07	2a	40	0	1	1	1	NA	NA	NA	NA	NA	0	0	0	0	2014-05-05	0	NA	0	28.2396	8382.8
117	<65	258	2012-09-12	1a	10	0	0	0	0	NA	NA	NA	NA	NA	0	0	0	0	2014-05-08	0	NA	0	36.6421	15421.9
118	≥65	261	2012-09-14	1a	13	0	0	0	0	0	0	1	0	0	0	0	0	0	2014-05-05	0	NA	0	17.1778	16811.4
119	≥65	265	2012-09-19	1a	15	0	0	0	0	0	0	0	1	0	0	0	0	0	2014-05-09	0	NA	0	14.7861	16034
120	<65	267	2012-09-20	3a	0	0	NA	NA	1	NA	NA	NA	NA	NA	0	0	0	0	2014-05-15	0	NA	0	15.4099	13198.2
121	<65	268	2012-09-20	1b	25	0	1	0	0	NA	NA	NA	NA	NA	0	0	0	0	2014-05-09	0	NA	0	26.0246	6832.61
122	<65	271	2012-09-25	1b	40	0	0	1	0	0	0	0	1	0	0	0	0	0	2013-12-05	0	NA	0	16.7786	11773
123	<65	272	2012-09-27	1b	50	0	1	0	0	0	0	0	0	0	0	0	0	0	2014-05-09	0	NA	0	32.9464	11913.6
124	<65	274	2012-09-26	2a	15	0	0	0	0	0	0	0	1	0	0	0	0	0	2014-05-14	0	NA	0	8.45135	9442.8
125	<65	275	2012-09-26	1b	20	0	0	1	0	0	0	0	0	0	0	0	0	0	2014-05-14	0	NA	0	17.5773	17924
126	<65	278	2012-10-05	2a	20	0	1	0	1	0	0	0	1	0	0	0	0	0	2013-06-01	1	2013-03-15	1	51.4094	11632.8
127	<65	279	2012-10-02	4	70	0	0	0	0	0	0	0	0	0	0	0	0	0	2014-03-21	1	2013-05-15	0	14.1052	15726.9
128	<65	280	2012-10-04	2b	50	0	1	1	1	NA	NA	NA	NA	NA	0	0	0	0	2014-03-25	0	NA	0	44.7165	18085.4
129	<65	284	2012-10-23	1b	20	0	0	1	0	NA	NA	NA	NA	NA	0	0	0	0	2014-04-16	1	2013-06-13	0	18.8172	7601.94
130	<65	285	2012-10-05	1b	35	0	0	0	0	NA	NA	NA	NA	NA	0	0	0	0	2014-05-09	0	NA	0	20.7933	15574.1
131	<65	287	2012-10-10	2b	60	0	0	1	1	0	0	0	0	0	0	0	0	0	2014-05-06	0	NA	0	32.1281	10525.6
132	≥65	290	2012-10-09	1b	40	0	0	1	0	0	0	0	0	0	0	0	0	0	2014-05-09	0	NA	0	21.9881	9846.1
133	<65	291	2012-10-11	3a	60	0	1	0	1	0	0	0	0	0	0	0	0	0	2014-05-09	1	2013-12-01	0	28.4589	5450.49
134	<65	292	2012-10-12	2b	35	0	NA	NA	0	0	0	0	0	0	0	0	0	0	2014-02-19	0	NA	0	15.1841	20414.1
135	<65	293	2012-10-18	3a	11	0	0	1	0	NA	NA	NA	NA	NA	0	0	0	0	2013-04-22	1	2013-02-07	1	36.2304	11493
136	<65	296	2012-10-15	3a	0	0	1	1	1	0	0	0	0	0	0	0	0	0	2014-05-19	1	2014-05-10	0	49.5433	17284.7
137	<65	298	2012-10-18	1a	10	0	NA	NA	0	NA	NA	NA	NA	NA	0	0	0	0	2014-05-19	0	NA	0	13.9909	14835.3
138	<65	299	2012-10-17	3a	12	0	0	1	0	0	0	0	0	0	0	0	0	0	2014-05-19	0	NA	0	45.352	26077.1
139	<65	302	2012-10-29	2a	55	0	0	1	1	0	0	0	1	0	0	0	0	0	2014-05-15	0	NA	0	18.7772	16201
140	<65	303	2012-10-25	2b	40	1	0	0	0	NA	NA	NA	NA	NA	0	0	0	0	2014-05-19	0	NA	0	9.23982	12605.2
141	<65	305	2012-11-19	1a	25	0	0	0	0	0	0	0	1	0	0	0	0	0	2014-05-02	1	2014-01-15	0	46.188	21367.9
142	<65	310	2012-11-02	3a	28	0	0	1	1	0	0	0	0	0	0	0	0	0	2014-05-23	NA	NA	0	51.2279	19520.5
143	<65	311	2012-11-02	1a	9	0	0	1	0	NA	NA	NA	NA	NA	0	0	0	0	2014-05-15	1	2013-05-02	0	29.6796	14567.1
144	≥65	313	2012-12-13	3a	55	0	1	1	0	NA	NA	NA	NA	NA	0	0	0	0	2014-05-14	1	2013-01-23	0	32.1281	15649.6
145	<65	316	2012-11-07	3a	90	0	1	1	0	0	0	0	0	0	0	0	0	0	2014-05-09	1	2013-02-21	0	81.5042	7276.52
146	<65	318	2012-11-08	3b	NA	1	1	1	0	0	0	0	1	0	NA	NA	NA	NA	2014-05-16	1	2012-12-12	0	37.4664	17183.5
147	<65	319	2012-11-23	3a	60	0	1	1	0	1	0	0	0	0	0	0	0	0	2014-05-20	0	NA	0	26.0246	10111.3
148	<65	321	2012-11-14	1b	20	0	0	0	1	0	0	0	1	0	0	0	0	0	2014-05-19	0	NA	0	13.1966	19671.2
149	<65	322	2012-11-15	1a	10	0	0	0	0	NA	NA	NA	NA	NA	0	0	0	0	2014-05-19	0	NA	0	18.377	15786.8
150	<65	323	2012-11-14	4	55	0	0	0	0	0	0	0	1	0	0	0	0	0	2014-05-19	1	2013-04-15	0	24.4069	16340
151	<65	327	2012-11-16	2a	65	0	0	0	0	0	0	0	0	0	0	0	0	0	2014-05-19	0	NA	0	88.3231	22815
152	<65	328	2012-11-21	1a	15	0	0	1	0	0	0	0	0	0	0	0	0	0	2014-05-16	0	NA	0	42.506	15649.6
153	≥65	330	2012-11-21	3a	50	0	0	1	0	0	0	0	1	0	0	0	0	0	2013-02-14	1	2013-02-14	0	22.7933	18481.6
154	<65	331	2012-11-26	1b	15	0	0	1	0	0	0	0	0	0	0	0	0	0	2014-05-19	0	NA	0	22.7934	19822.4
155	<65	332	2012-11-21	1a	15	0	0	0	0	NA	NA	NA	NA	NA	0	0	0	0	2014-05-19	0	NA	0	13.5513	16759.7
156	<65	334	2012-11-25	2a	35	0	0	0	0	0	0	0	1	0	0	0	0	0	2014-05-13	0	NA	0	21.7763	7047.24
157	<65	335	2012-12-03	2b	50	0	0	1	0	0	0	0	0	0	0	0	0	0	2014-05-19	0	NA	0	77.9642	16619.3
158	<65	336	2012-12-04	3a	35	0	NA	NA	0	0	0	0	0	0	0	0	0	0	2013-05-15	1	NA	1	20.3806	19220.9
159	<65	337	2012-12-21	3a	55	0	0	1	1	0	0	0	0	0	0	0	0	0	2014-05-16	0	NA	0	17.977	8438.42
160	<65	338	2012-11-29	1a	8	0	0	0	0	NA	NA	NA	NA	NA	0	0	0	0	2014-03-19	0	NA	0	27.5701	20742.2
161	<65	342	2012-11-29	1b	35	0	0	1	0	NA	NA	NA	NA	NA	0	0	0	0	2014-05-23	0	NA	0	33.7658	12095.9
162	≥65	344	2012-12-03	1b	0	0	0	1	0	1	0	0	0	0	0	0	0	0	2014-05-19	0	NA	0	37.0541	13120.2
163	<65	345	2012-12-03	1b	30	0	1	1	0	0	0	0	0	0	0	0	0	0	2014-04-30	0	NA	0	9.04853	9148.52
164	≥65	348	2012-12-10	2a	40	0	0	NA	0	NA	NA	NA	NA	NA	0	0	0	0	2014-05-16	1	2013-07-31	0	36.8862	8438.42
165	≥65	352	2012-12-06	3b	65	0	1	1	1	0	0	0	1	1	0	0	0	0	2013-09-23	1	2013-07-15	1	191.431	12862
166	<65	354	2012-12-07	3a	80	0	0	1	1	0	0	0	1	0	0	0	0	0	2014-06-19	1	2013-10-15	0	62.4887	11180.9
167	<65	356	2012-12-10	1b	35	0	0	NA	0	0	0	0	0	0	0	0	0	0	2014-05-19	0	NA	0	28.7755	9748.06
168	≥65	358	2012-12-12	3a	80	0	0	1	0	0	0	0	1	0	0	0	0	0	2014-05-16	1	2013-12-05	0	148.384	13641.1
169	<65	364	2012-12-14	2b	60	0	0	0	0	NA	NA	NA	NA	NA	0	0	0	0	2014-05-19	1	2014-03-15	0	43.0576	23812.6
170	<65	371	2012-12-19	3a	48	0	0	0	0	NA	NA	NA	NA	NA	0	0	0	0	2014-05-16	0	NA	0	57.343	30937.8
171	<65	373	2012-12-18	1b	30	0	0	NA	1	1	0	0	0	0	0	0	0	0	2014-06-16	1	2013-12-11	0	29.9837	22164.9
